# Supplementary material for: Targeting STAT3 Signaling Facilitates Responsiveness of Pancreatic Cancer Cells to Chemoradiotherapy
Source: Cancers (Basel). 2022 Mar 3;14(5):1301. doi: 10.3390/cancers14051301 (PMC8908974; doi:10.3390/cancers14051301)
Supplement: Supplementary file 1 [file cancers-14-01301-s001.zip]

Archive with 1 entries (1 files):
- cancers-1600113-supplementary.pdf
